# Supplementary material for: Regulation of the COPII secretory machinery via focal adhesions and extracellular matrix signaling
Source: J Cell Biol. 2022 Jul 13;221(8):e202110081. doi: 10.1083/jcb.202110081 (PMC9284426; doi:10.1083/jcb.202110081)
Supplement: Table S1 — lists selected SEC23 interactors. [file JCB_202110081_TableS1.xlsx]

## Sheet: SEC23A transp. acceleration
	Transport score in double KD	Transport score in single KD	predicted additive effect	Observed - predicted	Hit	Flags
MAPK1_s11137	2.41323	1.03514	1.04492	1.36831	No	1,4
DYNC1LI2_s4209	2.39223	1.39989	1.40967	0.982565	No	1,2,4
CANX_s2377	2.09952	1.08671	1.09649	1.00303	No	1,4
ARHGDIG_s1597	2.08311	0.254612	0.26439	1.81872	No	3
GRB7_s6124	1.98742	0.467046	0.476824	1.5106	Yes
MAPK3_s11141	1.97899	0.175326	0.185104	1.79388	Yes
ZYX_s15350	1.97421	0.962638	0.972416	1.00179	No	1
DOCK7_s224997	1.81368	0.229449	0.239227	1.57446	No	4
KIF3B_s17928	1.78548	0.374269	0.384047	1.40143	Yes
MSN_s8985	1.74725	-0.42551	-0.415732	2.16299	Yes
DOCK4_s18769	1.73966	1.40041	1.41018	0.329474	No	1,2
NCK1_s9309	1.73543	0.0606053	0.0703834	1.66505	Yes
PARVB_s26582	1.71429	-0.580583	-0.570805	2.28509	Yes
RHOC_s99	1.70652	-0.380593	-0.370815	2.07734	Yes
RDX_s11901	1.68823	-0.257389	-0.24761	1.93584	Yes
MYO18B_s39358	1.63156	0.882333	0.892111	0.739452	No	1,2
CRK_s3519	1.62044	1.06934	1.07912	0.541319	No	1,2
ITGB3_s7581	1.57491	0.959614	0.969392	0.605522	No	1,2
MYO16_s22861	1.53854	0.20748	0.217258	1.32128	Yes
KIF9_s34507	1.51901	0.0104594	0.0202375	1.49877	Yes
KIF5C_s7842	1.50076	0.635034	0.644812	0.855947	No	2,4
RHOV_s46904	1.49979	-0.355043	-0.345265	1.84506	No	4,5
MYH6_s9161	1.49835	0.31475	0.324528	1.17383	No	4,5
MYO10_s9225	1.49742	1.219	1.22878	0.268639	No	1,2,5
KIF27_s31013	1.44055	-0.228777	-0.218999	1.65955	No	5
SEC23A_s229184		0.00977813
Flags
1	Value in single KD too high
2	Difference <1
3	Not expressed
4	Less than 3 biological replicas
5	Below the 1.5 threshold
The top 25 double knockdown combinations are listed according to transport scores. The expected additive effects refer to the expected transport score if the siRNA perturbations would have an additive effect. (Observed – expected) refers to the transport score difference between the observed score in the double knockdown minus the expected score assuming additive effect.
The flagged combinations were not considered. The flags are the following: 1) Value in single knockdown is too high (>0.75 or <-0.75), 2) Difference between observed and expected transport scores is less than 1 transport score unit, 3) Gene not expressed in HeLa cells (according to our transcriptomics data), 4) Less than 3 biological replicas, 5) Transport score in double knockdown below the 1.5 …

## Sheet: SEC23A transp. inhibition
gene name	Transport score in double KD	Transport score in single KD	expected aditive effect	observed -expected	Hit	Flags
ARHGAP17_s30204	-2.50046	-0.795705	-0.785927	-1.71453	no	1,4
ARHGAP29_s486	-1.92246	-1.35751	-1.34773	-0.574731	no	1,2
MYO18A_s53153	-1.71595	-1.25278	-1.243	-0.47295	no	1,2
NF2_s9469	-1.6404	-0.440216	-0.430438	-1.20996	no	4
STARD9_s33208	-1.61691	-1.19811	-1.18833	-0.428583	no	1,2
ARHGAP1_s1585	-1.53527	-0.323235	-0.313457	-1.22182	no	4
KIF20B_s18421	-1.52063	-0.78185	-0.772071	-0.748563	no	1,2
PLEKHG5_s33042	-1.48601	-1.34591	-1.33614	-0.149872	no	2,5
ARHGAP23_s33490	-1.45183	-0.817665	-0.807887	-0.64394	no	1,2,5
HMHA1_s24008	-1.38962	0.18388	0.193658	-1.58328	no	5
MCF2L2_s23038	-1.37455	-1.20126	-1.19148	-0.183065	no	1,2,5
KIF2C_s21665	-1.37198	-0.625412	-0.615634	-0.756346	no	2,5
DYNLT3_s13939	-1.3507	0.535516	0.545294	-1.89599	no	4,5
SRC_s13412	-1.32271	-0.299645	-0.289867	-1.03285	no	4,5
ARF1_s1550	-1.26234	-1.06294	-1.05316	-0.209177	no	1,2
DYNC1H1_s4202	-1.2431	0.295924	0.305702	-1.5488	no	5
ARHGAP15_s31638	-1.24183	-0.169863	-0.160085	-1.08174	no	5
ACTN4_s959	-1.22622	-1.63272	-1.62294	0.396726	no	1,2,4,5
AKAP13_s680	-1.21552	-0.310559	-0.300781	-0.914742	no	2,4,5
unknown_s59412	-1.21433	-0.18959	-0.179812	-1.03452	no	5
ACTN1_s966	-1.2089	-0.99157	-0.981792	-0.227108	no	1,2,5
DNM2_s4213	-1.2012	-1.11478	-1.105	-0.0962003	no	1,2,5
TPM3_s194838	-1.18106	0.631652	0.64143	-1.82249	no	5
ARHGAP23_s226924	-1.17692	-0.811591	-0.801813	-0.375103	no	1,2,4,5
FARP1_s19794	-1.17378	-1.37915	-1.36938	0.1956	no	1,2,5
SEC23A_s229184		0.00977813
Flags
1	Value in single KD too high
2	Difference <1
3	Not expressed
4	Less than 3 biological replicas
5	Below the 1.5 threshold

## Sheet: SEC23B transp. acceleration
gene name	Transport score in double KD	Transport score in single KD	expected aditive effect	observed -expected	Hit	Flags
RND1_s26089	2.30162	0.652647	1.06735	1.23428	yes
MAPK1_s11137	2.13711	1.03514	1.44984	0.68727	no	1,2,4
MYO18B_s39356	1.91835	1.21067	1.62536	0.292982	no	1,2
DNMBP_s23439	1.8925	-0.0164036	0.398295	1.49421	yes
DYNC1LI2_s4209	1.80975	1.39989	1.81459	-0.00483852	no	1,2,4
CAV2_s2450	1.79695	0.736336	1.15103	0.645915	no	2
MYH2_s9151	1.75278	1.06146	1.47616	0.276616	no	1,2,4
MAPK1_s11139	1.67878	1.69155	2.10625	-0.42747	no	1,2,4
KIF11_s7902	1.66242	-0.200884	0.213814	1.4486	no	4
CANX_s2377	1.63377	1.08671	1.50141	0.132366	no	1,2,4
ARHGAP44_s19218	1.6161	0.317492	0.732191	0.883906	no	2
SIRPA_s44447	1.60088	-0.507132	-0.0924342	1.69331	yes
DOCK7_s224997	1.46188	0.229449	0.644147	0.817737	no	2,4,5
KIF19_s42771	1.45968	0.558837	0.973535	0.486149	no	2,5
DOCK3_s4233	1.45578	0.74071	1.15541	0.300368	no	2,4,5
ARHGEF10L_s30315	1.44692	1.19407	1.60876	-0.161847	no	1,2,5
ARAP1_s42088	1.44092	0.749597	1.16429	0.276625	no	2,4
ABL1_s864	1.43272	0.389499	0.804197	0.62852	no	2,5
PLEKHG6_s30422	1.3622	0.22717	0.641868	0.720331	no	2,5
FGD2_s48059	1.33728	1.61581	2.03051	-0.693232	no	1,2,4,5
CLASP1_s23583	1.33107	0.417293	0.831991	0.49908	no	2,5
ARHGEF3_s27079	1.3259	-0.706561	-0.291862	1.61776	no	5
PARVB_s26581	1.30264	0.384257	0.798956	0.503686	no	2,5
OBSCN_s38403	1.24853	0.787298	1.202	0.0465343	no	1,2,5
FLNA_s5277	1.2306	1.52105	1.93574	-0.705145	no	1,2,5
SEC23B_s229185_Neg9		0.414698
Flags
1	Value in single KD too high
2	Difference <1
3	Not expressed
4	Less than 3 biological replicas
5	Below the 1.5 threshold
6	siRNA does not target gene

## Sheet: SEC23B transp. inhibition
gene name	Transport score in double KD	Transport score in single KD	expected aditive effect	observed -expected	Hit	Flags
NGEF_s230253	-2.68847	-0.221649	0.193049	-2.88152	yes
FERMT2_s21614	-2.35366	0.226396	0.641095	-2.99476	yes
CRKL_s3524	-2.19846	-0.640251	-0.225553	-1.9729	yes
PIK3CA_s10520	-2.12843	0.730704	1.1454	-3.27383	yes
MAPK8IP2_s24046	-1.89903	-0.672268	-0.25757	-1.64146	yes
PLEKHG6_s30420	-1.62659	-0.304738	0.10996	-1.73655	no	6
ROCK1_s12097	-1.59333	-0.482076	-0.0673783	-1.52596	yes
MACF1_s23939	-1.57201	-0.455628	-0.0409299	-1.53108	yes
PLEKHG5_s33042	-1.51798	-1.34591	-0.931216	-0.586763	no	1,2
MCF2L2_s23038	-1.50348	-1.20126	-0.786562	-0.716916	no	1,2
MSN_s8986	-1.49978	-1.30068	-0.885982	-0.613798	no	1,2,5
RAC2_s11715	-1.28272	-0.299436	0.115262	-1.39799	no	5
ANXA2_s1385	-1.27864	-0.358603	0.0560951	-1.33473	no	5
DYNC1H1_s4202	-1.26195	-1.63572	-1.22103	-0.0409243	no	1,2,5
MAPK8IP1_s18173	-1.22596	-0.695444	-0.280746	-0.94521	no	2,5
ARHGAP23_s226924	-1.21111	-0.811591	-0.396893	-0.814221	no	1,2,5
TPM2_s224748	-1.18711	-0.568077	-0.153379	-1.03373	no	5
ARHGAP9_s34646	-1.1214	-1.00238	-0.587683	-0.533715	no	1,2,4,5
ACTN4_s959	-1.10273	0.123753	0.538451	-1.64118	no	5
DYNLL1_s16479	-1.08545	-1.24115	-0.826451	-0.259002	no	1,2,5
LASP1_s8095	-1.06751	0.279949	0.694647	-1.76216	no	5
KIF2A_s229483	-1.06097	-0.0948281	0.31987	-1.38084	no	4,5
ARHGAP1_s1585	-1.05482	-0.323235	0.0914632	-1.14628	no	4,5
DCTN1_s3973	-1.05223	-0.0276773	0.387021	-1.43925	no	5
KIF24_s51220	-1.05083	-0.218207	0.196491	-1.24732	no	4,5
SEC23B_s229185_Neg9		0.414698
Flags
1	Value in single KD too high
2	Difference <1
3	Not expressed
4	Less than 3 biological replicas
5	Below the 1.5 threshold
6	siRNA does not target gene
